# Supplementary material for: Determinants of natural adult sleep: An umbrella review
Source: PLoS One. 2022 Nov 7;17(11):e0277323. doi: 10.1371/journal.pone.0277323 (PMC9639822; doi:10.1371/journal.pone.0277323)
Supplement: S2 File — This file contains the key elements of all selected articles in the umbrella review. (XLSX) [file pone.0277323.s003.xlsx]

## Sheet: Qualtiy_assesm_orig_en_rerun
QUALITY INDICATION SELECTED REVIEWS				1. Did the research questions and inclusion criteria for the review include the components of PICO?	4. Did the review authors use a comprehensive literature search strategy?	11. If meta-analysis was performed did the review authors use appropriate methods for statistical combination of results?	13.Did the review authors account for RoB in individual studies when interpreting/ discussing the results of the review?	14. Did the review authors provide a satisfactory explanation for, and discussion of, any heterogeneity observed in the results of the review?	Quality Indication
Type	Authors	Year	Title	Yes / No	Yes / Partial Yes / No	Yes / No / No meta-analysis conducted	Yes / No	Yes / No	Sufficient/Mediocre/Questionable
(systematic) review	Ebrahim I., Shapiro C., Williams A., Fenwick P.	2013	Alcohol and Sleep I: Effects on normal sleep	Yes	No	N/A	Yes	Yes	Mediocre
(systematic) review	Finan P., Goodin B., Smith M.	2013	The association of sleep and pain: an update and path forward	Partial Yes	Yes	N/A	No	Yes	Mediocre
(systematic) review	Fabbian F., Zucchi B. , De Giorgi A.	2016	Chronotype, gender and general health	Yes	Yes	N/A	No	No	Mediocre
(systematic) review	Clark I., Landolt H.P.	2017	Coffee, caffeine and sleep: a systematic review of epidemiological studies and randomized controlled trials	Yes	Yes	N/A	No	Yes	Mediocre
(systematic) review	Slopen N., Lewis T., Williams D.	2016	Discrimination and sleep: a systematic review	No	Yes	N/A	No	Yes	Mediocre
(systematic) review	Qasrawi S., Pandi-Perumal S., BaHammam A.	2016	The effect of intermittent fasting during Ramadan on sleep, sleepiness, cognitive function, and circadian rhythm	Yes	Yes	N/A	No	No	Mediocre
(systematic) review	Kim E., Dimsdale J.	2002	The effect of psychosocial stress on sleep: a review of polysomnographic evidence (excl. Environmental stressors	No	Yes	N/A	No	No	Mediocre
(systematic) review	Hall S., Ferguson S., Turner A., Robertson S., Vincent G., Aisbett B.	2016	The effect of working on-call on stress physiology and sleep: a systematic review	Yes	Yes	N/A	Yes	No	Sufficient
(systematic) review	Omlin S., Bauer G. Brink M.	2011	Effects of noise from non-traffic-related ambient sources on sleep: review of the literature of 1990-2010	Partial Yes	Yes	N/A	No	Yes	Mediocre
(systematic) review	Ristovska G., Lekaviciute J.	2013	Environmental noise and sleep disturbance: research in Central, Eastern and South-Eastern Europe and newly independent states	Yes	Yes	N/A	No	No	Mediocre
(systematic) review	Peracchia S., Curcio G.	2018	Exposure to video games: effects on sleep and on post-cognitive abilities. A systematic review of experimental evidences	Yes	Yes	N/A	No	No	Mediocre
(systematic) review	Almeneessier A., BaHammam A,	2018	How does diurnal intermittent fasting impact sleep, daytime sleepiness and markers of the biological clock? Current insights.	No	Yes	N/A	No	Yes	Mediocre
(systematic) review	Dolezal B., Neufeld E., Boland D., Martin J., Cooper C.	2017	Interrelationship between sleep and exercise: a systematic review	Yes	Yes	N/A	No	Yes	Mediocre
(systematic) review	Troxel W., Robles T., Hall M., Buysse D.	2007	Marital quality and the marital bed: examinig the covariation between relationship quality and sleep	Partial Yes	Yes	N/A	No	No	Mediocre
(systematic) review	Ong A., Kim S., Young S., Steptoe A.	2017	Positive affect and sleep: a systematic review	Yes	Yes	N/A	No (only on category of studies)	Yes	Sufficient
(systematic) review	Ji X., Grandner M., Liu J.	2016	The relationship between micronutrient status and sleep patterns: a systematic review	Yes	Yes	N/A	No	Yes	Mediocre
(systematic) review	Perron S., Tetreault L., King N., Plante C., Smargiassi A.	2012	Review of the effect of aircraft noise on sleep disturbance in adults	Yes	Yes	N/A	Yes	Yes	Sufficient
(systematic) review	Caddick Z., Gregory K., Arsintescu L., Flynn-Evans E.	2018	A review of the environmental parameters necessary for an optimal sleep environment	Yes	Yes	N/A	No	No	Mediocre
(systematic) review	Troynikov O., Watson C., Nawaz N.	2018	Sleep environments and sleep physiology: a review	Yes	Yes	N/A	No	Yes	Mediocre
(systematic) review	Durrence H., Lichstein K.	2006	The sleep of African Americans: a comparative review	No	Yes	N/A	No	Yes	Mediocre
(systematic) review	Adams G., Stoops M., Skomro R.	2014	Sleep tight: exploring the relationship between sleep and attachment style across the life span	No	No (one DB only)	N/A	No	Yes	Questionable
(systematic) review	Richter K., Adam S., Geiss L., Peter L., Niklewski G.	2016	Two in a bed: the influence of couple sleeping and chronotypes on relationship and sleep. An overview	Partial Yes	Yes	N/A	No	No	Mediocre
(systematic) review	Schmidt J., Klokker M.	2014	Health effects related to wind turbine noise exposure: a systematic review	Yes	Yes	N/A	Yes	Yes	Sufficient
(systematic) review	Van Laethem M., Beckers D., Kompier M., Dijksterhuis A., Geurts S.	2013	Psychosocial work characteristics and sleep quality: a systematic review of longitudinal and intervention research	Partial Yes	Yes	N/A	No	No	Mediocre
(systematic) review	Konjarski M., Murray G., Vien Lee V., Jackson M..	2018	Reciprocal relationships between daily sleep and mood: a systematic review of naturalistic prospective studies	Yes	Yes	N/A	Yes	Yes	Sufficient
(systematic) review	Dautovich N. Schreider D., Imel J. Caitlan A., …	2018	A systematic review of the amount and timing of light in association with objective and subjective sleep outcomes in community-dwelling adults	Yes	Yes	N/A	No	Yes	Mediocre
(systematic) review	Rifkin D., Long W., Perry M.	2018	Climage change and sleep: a systematic review of the litrature and conceptual framework	Yes	Yes	N/A	No	Yes	Mediocre
(systematic) review	Kovacevic A., Mavros Y., Heisz J., Fiatarone Singh M.	2018	The effect of resistance exercise on sleep: a systematic review of RCTs	Yes	Yes	N/A	Yes	Yes	Sufficient
(systematic) review	Cho Y., Ryu S., Lee B., Hee Kim K., Lee E., Choi J.	2015	Effects of artificial light at night on human health: a literature review of observational and experimental studies applied to exposure assessment.	Yes	Yes	N/A	No	No	Mediocre
(systematic) review	Johnson, D. A., Jackson, C. L., Williams, N. J. and Alcantara, C.	2019	Are sleep patterns influenced by race/ethnicity - a marker of relative advantage or disadvantage? Evidence to date	Yes	Yes	N/A	No	Yes	Mediocre
(systematic) review	Binks, H., G, E. Vincent, Gupta, C., Irwin, C. and Khalesi, S.	2020	Effects of Diet on Sleep: A Narrative Review	Yes	Yes	N/A	No	Yes	Mediocre
(systematic) review	van Kamp, I. and van den Berg, F.	2021	Health Effects Related to Wind Turbine Sound: An Update	Yes	Yes	N/A	No	Yes	Mediocre
(systematic) review	Böhmer, M. N., Hamers, P. C. M., Bindels, P. J. E., Oppewal, A., van Someren, E. J. W. and Festen, D. A. M.	2021	Are we still in the dark? A systematic review on personal daily light exposure, sleep-wake rhythm, and mood in healthy adults from the general population	Yes	Yes	N/A	Yes	Yes	Sufficient
(systematic) review	Gupta, Charlotte C., Vincent, Grace E., Irwin, Christopher and Khalesi, Saman	2021	The Relationship Between Diet and Sleep in Older Adults: a Narrative Review	Yes	Yes	N/A	No	Yes	Mediocre
(systematic) review	Du, C., Almotawa, J., Feldpausch, C. E., Folk, S. Y. L., Parag, H. and Tucker, R. M.	2020	Effects of macronutrient intake on sleep duration and quality: A systematic review	Yes	Yes	N/A	Yes	Yes	Sufficient
(systematic) review	Lever, Isabel, Dyball, Daniel, Greenberg, Neil and Stevelink, Sharon A. M.	2018	Health consequences of bullying in the healthcare workplace: A systematic review	No	Yes	N/A	No	No	Mediocre
(systematic) review	Liu, J., Wu, T., Liu, Q., Wu, S. and Chen, J. C.	2020	Air pollution exposure and adverse sleep health across the life course: A systematic review	Yes	Yes	N/A	Yes	Yes	Sufficient
(systematic) review	Godos, J., Grosso, G., Castellano, S., Galvano, F., Caraci, F. and Ferri, R.	2021	Association between diet and sleep quality: A systematic review	Yes	Yes	N/A	No	No	Mediocre
(systematic) review	Kompier, M. E., Smolders, Kchj and de Kort, Y. A. W.	2020	A systematic literature review on the rationale for and effects of dynamic light scenarios	No	Yes	N/A	No	Yes	Mediocre
(systematic) review	Cao, B., Chen, Y. and McIntyre, R. S.	2021	Comprehensive review of the current literature on impact of ambient air pollution and sleep quality	Yes	Yes	N/A	No	No	Mediocre
(systematic) review	Vanderlinden, J., Boen, F. and van Uffelen, J. G. Z.	2020	Effects of physical activity programs on sleep outcomes in older adults: a systematic review	Yes	Yes	N/A	No	No	Mediocre
(systematic) review	Komada, Y., Okajima, I. and Kuwata, T.	2020	The Effects of Milk and Dairy Products on Sleep: A Systematic Review	Yes	Yes	N/A	Yes	Yes	Sufficient
(systematic) review	Patterson, C. J. and Potter, E. C.	2019	Sexual orientation and sleep difficulties: a review of research	Yes	Yes	N/A	No	Yes	Mediocre
(systematic) review	Dickson, G. T. and Schubert, E.	2020	Music on Prescription to Aid Sleep Quality: A Literature Review	Yes	Yes	N/A	No	Yes	Mediocre
(systematic) review	Cerasuolo, Mariangela, Conte, Francesca, Giganti, Fiorenza and Ficca, Gianluca	2020	Sleep changes following intensive cognitive activity	Yes	Yes	N/A	No	No	Mediocre
(systematic) review	Gordon, A. M., Carrillo, B. and Barnes, C. M.	2021	Sleep and social relationships in healthy populations: A systematic review	Yes	Yes	N/A	No	Yes	Mediocre
(systematic) review	Pereira, N., Naufel, M. F., Ribeiro, E. B., Tufik, S. and Hachul, H.	2020	Influence of Dietary Sources of Melatonin on Sleep Quality: A Review	Yes	Yes	N/A	No	No	Mediocre
(systematic) review	Kline, Christopher E., Hillman, Charles H., Bloodgood Sheppard, Bonny, Tennant, Bethany, Conroy, David E., Macko, Richard F., Marquez, David X., Petruzzello, Steven J., Powell, Kenneth E. and Erickson, Kirk I.	2021	Physical activity and sleep: An updated umbrella review of the 2018 Physical Activity Guidelines Advisory Committee report	Yes	Yes	N/A	No	Yes	Mediocre
(systematic) review	Sadagheyani, Hassan Ebrahimpour and Tatari, Farin	2021	Investigating the role of social media on mental health	Yes/No	Yes	N/A	No	No	Mediocre																			Investigating the role of social media on mental health	312	Sadagheyani, Hassan Ebrahimpour and Tatari, Farin	2021	Investigating the role of social media on mental health	312	Sadagheyani, Hassan Ebrahimpour and Tatari, Farin	2021	Investigating the role of social media on mental health	312	Sadagheyani, Hassan Ebrahimpour and Tatari, Farin	2021	Investigating the role of social media on mental health	312	Sadagheyani, Hassan Ebrahimpour and Tatari, Farin	2021	Investigating the role of social media on mental health	312	Sadagheyani, Hassan Ebrahimpour and Tatari, Farin	2021	Investigating the role of social media on mental health	312
(systematic) review	Wang, F. F. and Boros, S.	2021	The effect of physical activity on sleep quality: a systematic review	Yes	Yes	N/A	Yes	No	Mediocre
(systematic) review	Shin, J. C., Parab, K. V., An, R. and Grigsby-Toussaint, D. S.	2020	Greenspace exposure and sleep: A systematic review	Yes	Yes	N/A	Yes	Yes	Sufficient
(systematic) review	Lancel, Marike, Stroebe, Margaret and Eisma, Maarten C.	2020	Sleep disturbances in bereavement: A systematic review	Yes	Yes	N/A	No	Yes	Mediocre
meta-analysis	Pilcher J., Lambert B., Huffcutt A.	2018	Differential effects of permanent and rotating shifts on self-report sleep length: a meta-analytic review	Yes	Yes	Yes	No	Yes	Mediocre
meta-analysis	Kubitz K., Landers D., Petruzzello S., Myungwoo H.	1996	The effects of acute and chronic exercise on sleep	Yes	Yes	Yes	No	Yes	Mediocre
meta-analysis	Youngstedt S., O'Connor P., Dishman R.	1997	The effects of acute exercise on sleep: a quantitive synthesis	No	Yes	Yes	No	Yes	Questionable
meta-analysis	Yang Y., Cheol Shin J., Li D., An R.	2016	Sedentary behavior and sleep problems: a systematic review and meta-analysis	Yes	Yes	Yes	Yes	Yes	Sufficient
meta-analysis	Zhang B., Wing Y.	2006	Sex differences in insomnia: a meta-analysis	Yes	Yes	Yes	No	No	Mediocre
meta-analysis	Basner M., McGuire S.	2018	WHO Environmental noise guidelines for the European Region: a systematic review on environmental noise and effects on sleep	Yes	Yes	Yes	Yes	Yes	Sufficient
meta-analysis	Rubio-Arias J., Marin-Cascales E., Ramos-Campo D., Hernandez A., Perez-Lopez F.	2017	Effect of exercise on sleep quality and insomnia in middle-aged women: a systematic review and meta-analysis of RCTs	Yes	Yes	Yes	Yes	Yes	Sufficient
meta-analysis	Kredlow M., Capozzoli M., Hearon B., Calkins A., Otto M.	2015	The effects of physical activity on sleep: a meta-analytic review	Yes	Yes	Yes	Yes	Yes	Sufficient
meta-analysis	Ruiter M., DeCoster J., Jacobs L., Lichstein K.	2011	Normal sleep in African-Americans and Caucasian-Americans: a meta-analysis	Yes	Yes	Yes	No	Yes	Mediocre
meta-analysis	Lang C., Kalak N., Brand S., Holsboer-Trachsler E., Puhse U., Gerber M.	2016	The relationship between physical activity and sleep from mid adolescence to early adulthoo. A systematic review of methodological approaches and meta-analysis.	Yes	Yes	Yes	No	Yes	Sufficient
meta-analysis	Litwiller B., Snyder L., Taylor W., Steele L.	2016	The relationship between sleep and work: a meta-anlaysis	Yes	Yes	Yes	No	No	Mediocre
meta-analysis	Rediehs m., Reis J., Creason N,	1990	Sleep in old age: focus on gender differences	Yes	Yes	Yes	No	No	Mediocre
meta-analysis	Kent de Grey R., Uchino B., Trettevik R., Cronan S., Hogan J.	2018	Social support and sleep: a meta-analysis	Yes	Yes	Yes	No	Yes	Mediocre
meta-analysis	Stutz J., Eiholzer R., Spengler C.	2018	Effects of evening exercise on sleep in healthy participants: a systematic review and meta-analysis	Yes	Yes	Yes	Yes	Yes	Sufficient
meta-analysis	Onakpoya I., Sullivan J., Thompson M., Heneghan C.	2015	The effect of wind turbine noise on sleep and quality of life: a systematic review and meta-analysis of observational studies	Yes	Yes	unknown	Yes	Yes	Mediocre
meta-analysis	Hom, M. A., Chu, C., Rogers, M. L. and Joiner, T. E.	2020	A Meta-Analysis of the Relationship Between Sleep Problems and Loneliness	Yes	Yes	Yes	Yes	Yes	Sufficient
meta-analysis	Varma, P., Conduit, R., Junge, M., Lee, V. V. and Jackson, M. L.	2021	A Systematic Review of Sleep Associations in Parents and Children	Yes	Yes	Yes	Yes	Yes	Sufficient
meta-analysis	Zhao, J., Yin, H., Zhang, G., Li, G., Shang, B., Wang, C. and Chen, L.	2019	A meta-analysis of randomized controlled trials of laughter and humour interventions on depression, anxiety and sleep quality in adults	Yes	Yes	Yes	Yes	Yes	Sufficient
meta-analysis	Vlahoyiannis, Angelos, Giannaki, Christoforos D., Sakkas, Giorgos K., Aphamis, George, Andreou, Eleni and McKeown, Nicola	2021	A Systematic Review, Meta-Analysis and Meta-Regression on the Effects of Carbohydrates on Sleep	Yes	Yes	Yes	No	Yes	Mediocre
meta-analysis	Nielsen, M. B., Harris, A., Pallesen, S. and Einarsen, S. V.	2020	Workplace bullying and sleep - A systematic review and meta-analysis of the research literature	Yes	Yes	Yes	Yes	No	Mediocre
meta-analysis	Simsir, Zeynep, Koc, Hayri, Seki, Tolga and Griffiths, Mark D.	2021	The relationship between fear of COVID-19 and mental health problems: A meta-analysis	Yes	Yes	Yes	Yes	Yes	Sufficient
meta-analysis	He, B., Zhang, L., Zhuang, J. H., Xu, J., Li, P. and Peng, H.	2019	The effects of different meditation exercises on sleep quality in older people: a network meta-analysis	Yes	Yes	unknown	Yes	No	Mediocre
meta-analysis	Frimpong, Emmanuel, Zvionow, Tehila, Mograss, Melodee and Dang-Vu, Thien Thanh	2021	The effects of evening high-intensity exercise on sleep in healthy adults: A systematic review and meta-analysis	Yes	Yes	Yes	Yes	Yes	Sufficient
meta-analysis	Liebich, T., Lack, L., Hansen, K., Zajamsek, B., Lovato, N., Catcheside, P. and Micic, G.	2021	A systematic review and meta-analysis of wind turbine noise effects on sleep using validated objective and subjective sleep assessments	Yes	Yes	Yes	Yes	Yes	Sufficient
meta-analysis	Ferguson, T., Curtis, R., Fraysse, F., Lagiseti, R., Northcott, C., Virgara, R., Watson, A. and Maher, C. A.	2021	Annual, seasonal, cultural and vacation patterns in sleep, sedentary behaviour and physical activity: a systematic review and meta-analysis	Yes	Yes	Yes	Yes	Yes	Sufficient
meta-analysis	Atoui, S., Chevance, G., Romain, A. J., Kingsbury, C., Lachance, J. P. and Bernard, P.	2021	Daily associations between sleep and physical activity: A systematic review and meta-analysis	Yes	Yes	Yes	Yes	Yes	Sufficient
meta-analysis	Faris, M. A. E., Jahrami, H. A., Alhayki, F. A., Alkhawaja, N. A., Ali, A. M., Aljeeb, S. H., Abdulghani, I. H. and BaHammam, A. S.	2020	Effect of diurnal fasting on sleep during Ramadan: a systematic review and meta-analysis	Yes	Yes	Yes	No	No	Mediocre
meta-analysis	Xie, Y., Liu, S., Chen, X. J., Yu, H. H., Yang, Y. and Wang, W.	2021	Effects of Exercise on Sleep Quality and Insomnia in Adults: A Systematic Review and Meta-Analysis of Randomized Controlled Trials	Yes	Yes	Yes	Yes	Yes	Sufficient
meta-analysis	Etindele Sosso, F. A., Holmes, S. D. and Weinstein, A. A.	2021	Influence of socioeconomic status on objective sleep measurement: A systematic review and meta-analysis of actigraphy studies	Yes	Yes	Yes	No	No	Mediocre
meta-analysis	Brown, Lydia, Houston, Emma E., Amonoo, Hermioni L. and Bryant, Christina	2021	Is self-compassion associated with sleep quality? A meta-analysis	Yes	Yes	Yes	Yes	Yes	Sufficient
meta-analysis	Griffin, S. C., Williams, A. B., Ravyts, S. G., Mladen, S. N. and Rybarczyk, B. D.	2020	Loneliness and sleep: A systematic review and meta-analysis	Yes	Yes	Yes	No	Yes	Mediocre
meta-analysis	Chang, W. P. and Peng, Y. X.	2021	Meta-analysis of differences in sleep quality based on actigraphs between day and night shift workers and the moderating effect of age	Yes	Yes	Yes	Yes	Yes	Sufficient
meta-analysis	Memon, Aamir R., Gupta, Charlotte C., Crowther, Meagan E., Ferguson, Sally A., Tuckwell, Georgia A. and Vincent, Grace E.	2021	Sleep and physical activity in university students: A systematic review and meta-analysis	Yes	Yes	Yes	Yes	Yes	Sufficient
meta-analysis	Wang, W. L., Chen, K. H., Pan, Y. C., Yang, S. N. and Chan, Y. Y.	2020	The effect of yoga on sleep quality and insomnia in women with sleep problems: a systematic review and meta-analysis	Yes	Yes	Yes	Yes	Yes	Sufficient
meta-analysis	Li, Huanjie, Chen, Juexuan, Xu, Guangzhen, Duan, Yuting, Huang, Danxuan, Tang, Chunzhi and Liu, Jihong	2020	The effect of Tai Chi for improving sleep quality: A systematic review and meta-analysis	Yes	Yes	Yes	Yes	Yes	Sufficient
meta-analysis	Magnavita, N., Di Stasio, E., Capitanelli, I., Lops, E. A., Chirico, F. and Garbarino, S.	2019	Sleep Problems and Workplace Violence: A Systematic Review and Meta-Analysis	Yes	Yes	Yes	Yes	Yes	Sufficient
meta-analysis	Si, Yuhao, Wang, Cenyi, Yin, Heng, Zheng, Jinghui, Guo, Yang, Xu, Guihua and Ma, Yong	2020	Tai Chi Chuan for Subjective Sleep Quality: A Systematic Review and Meta-Analysis of Randomized Controlled Trials	Yes	Yes	Yes	Yes	Yes	Sufficient
meta-analysis	Clancy, F., Prestwich, A., Caperon, L., Tsipa, A. and O'Connor, D. B.	2020	The association between worry and rumination with sleep in non-clinical populations: a systematic review and meta-analysis	Yes	Yes	Yes	Yes	Yes	Sufficient
meta-analysis	Park, C., Majeed, A., Gill, H., Tamura, J., Ho, R. C., Mansur, R. B., Nasri, F., Lee, Y., Rosenblat, J. D., Wong, E. and McIntyre, R. S.	2020	The Effect of Loneliness on Distinct Health Outcomes: A Comprehensive Review and Meta-Analysis	Yes	Yes	Yes	Yes	Yes	Sufficient
meta-analysis	Chen, Z., Ye, X., Shen, Z., Chen, G., Chen, W., He, T. and Xu, X.	2020	Effect of Pilates on Sleep Quality: A Systematic Review and Meta-Analysis of Randomized Controlled Trials	Yes	Yes	Yes	Yes	Yes	Sufficient
meta-analysis	Evans, M. A., Buysse, D. J, e.a.	2021	Meta-analysis of age and actigraphy-assessed sleep characteristics across the lifespan	Yes	Yes	Yes	Yes	Yes	Sufficient
[truncated: 5,000 more columns]
