# Supplementary material for: Determinants of natural adult sleep: An umbrella review
Source: PLoS One. 2022 Nov 7;17(11):e0277323. doi: 10.1371/journal.pone.0277323 (PMC9639822; doi:10.1371/journal.pone.0277323)
Supplement: S3 File — This file contains an overview of the quality indication of all selected articles. (XLSX) [file pone.0277323.s004.xlsx]

## Sheet: data extraction
Authors	Publication year	Review title	Review characteristics	Population	Number of studies (on sleep)	Determinant of sleep	Outcomes (sleep related)	Sleep parameters investigated	Method of measurement
Ebrahim I., Shapiro C., Williams A., Fenwick P.	2013	Alcohol and Sleep I: Effects on normal sleep	Qualitative assessment of sleep laboratory studies. Combi of staged studies and cross-over studies.	Healthy young adults	20	Alcohol intake	All dosages: reduction of SOL, suppression of REM (first part of sleep), increase SWS (first part of sleep), reduction of WASO (first part of sleep) - increase of WASO (latter part of sleep)	SOL, ROL, WASO, SWS, ROL, %REM	PSG
Finan P., Goodin B., Smith M.	2013	The association of sleep and pain: an update and path forward	Review of longitudinal and experimental studies	General population, including clinical population	17	Pain	No significant effect of pain on sleep	SQ, TST, SE, insomnia, SOL	Actigraphy, self-report
Fabbian F., Zucchi B. , De Giorgi A.	2016	Chronotype, gender and general health	Review	General population	7	Chronotype, gender, health	E-type compared to I-type or M-type: Decrease: TST, SQ, SE (only compared to M-type)	SQ, TST, SE	Chronotype questionnaires
Rifkin D., Long W., Perry M.	2018	Climage change and sleep: a systematic review of the litrature and conceptual framework	Systematic review of epidemiologic empirical observational studies Excluded: air pollution or ozone related	General population	16	Climate change	Rising temperature: negative effect on sleep time and sleep quality, increased severity of OSA Extreme weather: increase in subjective sleep complaints, more awakenings, decline in sleep quality Floods e.a.: higher rates of disrupted sleep, poor sleep quality, higher rates of insomnia	undefined	PSQI, self-reports, PSG.
Clark I., Landolt H.P.	2017	Coffee, caffeine and sleep: a systematic review of epidemiological studies and randomized controlled trials	Systematic review of epidemiological studies and RCT's	Mostly male adults in Western countries	58	Caffeine intake	Increased sleep latency, reduced sleep duration, worsened sleep quality	SOL. TST, SQ	Questionnaires, surveys, EEG, actigraphy, PSG.
Pilcher J., Lambert B., Huffcutt A.	2018	Differential effects of permanent and rotating shifts on self-report sleep length: a meta-analytic review	Meta-analysis of primary studies on actual shift work (non-laboratory setting)	Adults, shift workers	36	Work characteristics (shiftwork)	Permanent night shifts and rotating shifts resulted in less sleep than control group. Permanent evening shifts resulted in more sleep than control group.	TST	Self-report
Slopen N., Lewis T., Williams D.	2016	Discrimination and sleep: a systematic review	Review of cross-sectional, observational prospective, daily-diary study and natural experiment	General population	17	Discrimination	Discrimination has negative effect on sleep duration in subjective measurement types. Acgtigrphay/PSG: no significant effect on sleep duration, mixed outcomes on other sleep variables.	TST, SE, SOL, WASO, REM, architecture	PSQI, self-report, ESS, actigraphy, PSG
Rubio-Arias J., Marin-Cascales E., Ramos-Campo D., Hernandez A., Perez-Lopez F.	2017	Effect of exercise on sleep quality and insomnia in middle-aged women: a systematic review and meta-analysis of RCTs	Review of cohort studies (RCTs)	Middle aged women (48-56), in general poor sleepers	4	Physcial activity	12-16 weeks exercise --> improved sleep quality	SQ, insomnia	PSQI, ISI
Qasrawi S., Pandi-Perumal S., BaHammam A.	2016	The effect of intermittent fasting during Ramadan on sleep, sleepiness, cognitive function, and circadian rhythm	Review	Young healthy adults (Muslim)	4	Fasting	reduced REM sleep during fasting, conflicting results on TST and sleep latency	Sleep architecture, SOL, TST	PSG
Kim E., Dimsdale J.	2002	The effect of psychosocial stress on sleep: a review of polysomnographic evidence (excl. Environmental stressors	Review	Adults	63	Psychosocial stress	Daily stressors (chronic, non-severe): mixed results on sleep architecture Experimental stress: decrease in SWS, REM and sleep efficiency, increase awakenings. Non-experimental stress: limited data available Exception: stress by PTSD: increased awakenings, decreased sleep efficiency	SWS, REM, SE, TST, awakenings/number of arousals	PSG
Kovacevic A., Mavros Y., Heisz J., Fiatarone Singh M.	2018	The effect of resistance exercise on sleep: a systematic review of RCTs	Review of RCTs and randomized crossover trials with control group.	General population, including clinical population	13	Physical activity	chronic resistance exercise -> improves subjective sleep quality, sleep latency, sleep efficiency, mid-sleep disturbance and daytime dysfunction, minimal impact on sleep quantity acute resistance exercise -> mixed outcomes	TST, SQ, SOL, SE, SD	PSG, accelerometry, PSQI, sleep diaries
Onakpoya I., Sullivan J., Thompson M., Heneghan C.	2015	The effect of wind turbine noise on sleep and quality of life: a systematic review and meta-analysis of observational studies	Review of observational cross-sectional studies	Adults living in proximity (0-8km) of wind turbines	8	Noise	living in area with WTG (wind turbine generators) results in sleep disturbance (i.e. interruption of normal sleep patterns)	SD	PSQI, general questionnaire, ESS
Hall S., Ferguson S., Turner A., Robertson S., Vincent G., Aisbett B.	2016	The effect of working on-call on stress physiology and sleep: a systematic review	Review	Adults, working on-call shifts	8	Work characteristics	working on-call from home adversely affect sleep quantity and sleep quality (though mixed results on quality)	TST, SQ	Self-report
Kubitz K., Landers D., Petruzzello S., Myungwoo H.	1996	The effects of acute and chronic exercise on sleep	Meta-analysis of cross-sectional, longitudinal published and unpublished studies	Adults	64	Physcial activity	Acute exercise: increase in stage 3/4/SWS/ TST, increase in REM sleep latency, decrease in sleep onset latency and REM sleep Chronic exercise: increase SWS/TST, decrease in sleep onset latency, REM sleep and awake time	SWS, TST, sleep architecture, SOL	Self report, sleep questionnaires
Youngstedt S., O'Connor P., Dishman R.	1997	The effects of acute exercise on sleep: a quantitive synthesis	Meta-analysis of studies with control group (non exercise)	Adults, good sleepers	38	Physcial activity	Decrease in REM and increase in REM latency. SWS: no increase for good sleepers. TST: increase greater for exercise > 1 hr.	SWS, REM, ROL, TST	PSG
Cho Y., Ryu S., Lee B., Hee Kim K., Lee E., Choi J.	2015	Effects of artificial light at night on human health: a literature review of observational and experimental studies applied to exposure assessment.	Review of cross-over studies with control group (non exercise)	General population, including clinical samples	85	Ambient light	Decrease: SQ (dose response with brightness and duration)	SQ	Undefined
Stutz J., Eiholzer R., Spengler C.	2018	Effects of evening exercise on sleep in healthy participants: a systematic review and meta-analysis	Meta-analysis	Healthy adults (18+), normal sleepers	23	Physcial activity	Evening exercise does not negatively affect sleep with the exception (though mixed results) of vigorous exercise <1hr before sleep by increasing SOL. Variability is similar to night-to-night variability.	SOL, WASO, TST	PSG, actigraphy, accelerometry
Omlin S., Bauer G. Brink M.	2011	Effects of noise from non-traffic-related ambient sources on sleep: review of the literature of 1990-2010	Review of field studies, surveys and laboratory studies	General population	23	Ambient noise	No general conclusion on neighborhood noise, most studies suggest a detrimental effect of noise exposure on sleep. Leisure noise: negative effect on sleep. Animal noises: mixed results, no general conclusions except frogs. General: meaningful noise from neighborhood or leisure --> disturb sleep.		Sleep questionnaire, self-report, EEG, actigraphy
Kredlow M., Capozzoli M., Hearon B., Calkins A., Otto M.	2015	The effects of physical activity on sleep: a meta-analytic review	Meta-analysis of open trials and RCTs	General population	66	Physcial activity	Acute exercise: small beneficial effect on TST, SOL, SE, stage 1 and SWS, WASO and REM. Regular exercise: beneficial effect on TST, SE, SOL and sleep quality overall	TST, SOL WASO, SE, sleep architecture, SWS, REM, ROL	Self-report, EEG, PSG, actigraphy, accelerometery, PSQI
Ristovska G., Lekaviciute J.	2013	Environmental noise and sleep disturbance: research in Central, Eastern and South-Eastern Europe and newly independent states	Review	Adults	7	Noise	Difficulties in falling asleep, awakenings, tiredness after waking, poor subjective sleep quality, prolonged time to fall asleep, use of sleeping pills, waking up at night, difficulties falling back to sleep	SD	Self-report
Peracchia S., Curcio G.	2018	Exposure to video games: effects on sleep and on post-cognitive abilities. A systematic review of experimental evidences	Review of experimental-provocative studies and qualitative-observational surveys	General population	12	Video games	General conclusion: reduced sleep. Reduction of TST, increase of SOL, changes in REM	SQ, SOL, TST, sleep architecture, SWS, insomnia	EEG, sleep diary, sleep questionnaires, PSQI, ESS, MEQ (morningness eveningsness questionnaire)
Schmidt J., Klokker M.	2014	Health effects related to wind turbine noise exposure: a systematic review	Review of case-series reports, epidemiological studies and cross-sectional studies	Households living nearby wind turbines	36	Noise	All studies show some effect on sleep. Mostly sleep disturbances and decreased sleep quality	SD	Self-report, PSQI, actigraphy
Almeneessier A., BaHammam A,	2018	How does diurnal intermittent fasting impact sleep, daytime sleepiness and markers of the biological clock? Current insights.	Review of cross-over studies (sleep only)	healthy young adults in Arabic countries (Morocco, Saudi Arabia, Qatar)	4	Fasting	Conflicting results: some studies reduction of sleep duration. Study with actigraphy: delayed bedtime and wake time and reduction of TST. Studies that controlled for environmental conditions and sleep-wake pattern: no significant changesin sleep architecture.One consistent change over all studies: decrease in the amount of REM sleep.	undefined	PSG
Dolezal B., Neufeld E., Boland D., Martin J., Cooper C.	2017	Interrelationship between sleep and exercise: a systematic review	Review of RCTs and observational studies	Healthy and clinical samples	34	Physcial activity	Exercise improved sleep quantity and quality but mixed results due to differences in demographics, health status and exercise parameters.	TST, SWS, WASO, SQ, SOL, SE, awakenings, insomnia, SD	PSQI. ESS, sleep diaries, EEG, actigraphy, sleep questionnaires
Troxel W., Robles T., Hall M., Buysse D.	2007	Marital quality and the marital bed: examinig the covariation between relationship quality and sleep	Review of cross-sectional and longitudinal studies	Adults, (marital) couples co-sleeping	21	Social relations	Co-sleeping affects architecture, more movements but in general participants were less satisfied with sleep when sleeping alone. Martial harmony -> fewer sleep problems, attachment anxiety -> poorer subjective sleep quality	SQ, SOL, sleep architecture	Self-report, actigraphy, PSG, PSQI
Ruiter M., DeCoster J., Jacobs L., Lichstein K.	2011	Normal sleep in African-Americans and Caucasian-Americans: a meta-analysis	Meta-analysis	US Non-clinical popluation aged 18-98	14	Ethnicity	Compared to CA, AA have shorter TST both objectively and by self-report. AA have poorer SE and longer SOL, less SWS% and greater stage 2. No differences in: WASO, REM%, stage 1%.Difference CA-AA smaller when older age.	TST, SE, SOL, SWS%	PSG, actigraphy, sleep questionnaires
Ong A., Kim S., Young S., Steptoe A.	2017	Positive affect and sleep: a systematic review	Review of cross-sectional, longitudinal, ambulatory and experimental studies	General healthy and clinical samples	44	Positive affect	Higher levels of positive affect are independently associated with better sleep quality in non-clinical samples of adults, though mixed results!	SQ, TST, SD, insomnia, sleep problems	ISI, self-report, SD, PSQI, sleep diairies
Van Laethem M., Beckers D., Kompier M., Dijksterhuis A., Geurts S.	2013	Psychosocial work characteristics and sleep quality: a systematic review of longitudinal and intervention research	Review of longitudinal and intervention studies	Adults (employed)	19	Work characteristics	Negative relation between job demands and sleep quantity. Positive relation between job control and sleep quality.	SQ, TST
Konjarski M., Murray G., Vien Lee V., Jackson M..	2018	Reciprocal relationships between daily sleep and mood: a systematic review of naturalistic prospective studies	Review of naturalistic studies	General healthy and clinical samples	29	Mood / positive affect / negative affect	Daytime positive affect result in better subjective sleep (following night) and more awakening during the night. Heightened negative affect results in poor subjective sleep quality, longer time to fall asleep and day-to-day variation in average sleep time . Mixed findings: positive and negative effect comprise different mood states: different outcomes for different moods.	SQ, TST, SOL, SE	Actigraphy, ambulatory diary techniques
Ji X., Grandner M., Liu J.	2016	The relationship between micronutrient status and sleep patterns: a systematic review	Review of observational studies and clinical trials	General population, different age groups	26	Micronutrients intake	Limited evidence, insufficient and inconsistent findings	TST, sleep architecture	Retrospecive questionnaires, prospective sleep logs, actigraphy, PSG
Lang C., Kalak N., Brand S., Holsboer-Trachsler E., Puhse U., Gerber M.	2016	The relationship between physical activity and sleep from mid adolescence to early adulthood. A systematic review of methodological approaches and meta-analysis.		Adolescents 14-24 yrs	13	Physcial activity	Higher subjective and objective PA: more likely to experience good sleep both subjectively and objectively.	SQ, SD	EEG, Accelerometry, sleep questionnaires, sleep diaries
Litwiller B., Snyder L., Taylor W., Steele L.	2016	The relationship between sleep and work: a meta-analysis	Meta-analysis	Adults (employed)	152	Work characteristics	Sleep quality and sleep quantity are negatively associated with workload.	SQ, TST	Undefined
Perron S., Tetreault L., King N., Plante C., Smargiassi A.	2012	Review of the effect of aircraft noise on sleep disturbance in adults	Review of experimental and cross-sectional studies	Adults without chronic disease (18-65)	12	Noise	More awakenings that last longer, shortened SWS, more sleep medication.	awakenings, arousals, SQ, sleep medication, TST, SWS, REM, sleep architecture	PSG, actigraphy, seismosomnography, sleep questionnaires
Caddick Z., Gregory K., Arsintescu L., Flynn-Evans E.	2018	A review of the environmental parameters necessary for an optimal sleep environment	Review of RTC's or meta-analysis, controlled studies or quasi-experimental studies, non-experimental descriptive studies	Adult population, excluding diseased samples or those with sleep disorders	unknown	Ambient noise, temperature, humidity, light	Appropriate environment needed to achieve adequate sleep quantity and quality.	Awakenings, TST, SWS, WASO, REM, SOL, SQ, SE, sleep medicaton	EEG, sleep questionnaires, actigraphy, PSQI, self-report
Yang Y., Cheol Shin J., Li D., An R.	2016	Sedentary behavior and sleep problems: a systematic review and meta-analysis	Review of cross-sectional and longitudinal studies	General population	16	Sedentary behavior	Prolonged sedentary behaviour tends to be associated with an elevated risk of insomnia and sleep disturbance. Mixed outcomes!!	Sleep problems, sleep disorders, insomnia, sleep apnea	Self-report, accelerometry, ESS, PSQI
Zhang B., Wing Y.	2006	Sex differences in insomnia: a meta-analysis	Meta-analysis of epidemiological studies	General population	31	Gender	Female predisposition of insomnia.	Insomnia duration, insomnia frequency	Sleep questionnaire, self-report
Troynikov O., Watson C., Nawaz N.	2018	Sleep environments and sleep physiology: a review	Review	Physically active people	139	Sleep environment	Skin temperature impacts SQ,. Stable ambient and bedding climate supports SQ	SQ	Undefined
Rediehs m., Reis J., Creason N,	1990	Sleep in old age: focus on gender differences	Meta-analysis	Older adults (58+)	27	Age and gender	Elderly: more time in bed, mixed outcomes.	TST, Time in Bed, SOL, WASO, awakenings, SE, SM	Self-report, EEG, PSG, actigraphy, accelerometry, PSQI
Durrence H., Lichstein K.	2006	The sleep of African Americans: a comparative review	Review of epidemiological studies	African Americans and Causian Americans	10	Ethnicity	Mixed outcomes.PSG: African Americans more stage 1/2 less stage 3/4. Conflicting results on REM and sleep duration. African Americans longer SOL, more naps, less sleep efficiency, older AA more TST.	TST. sleep complaints, awakenings, insomnia.	PSG, sleep diaries, questionnaires, interview
Adams G., Stoops M., Skomro R.	2014	Sleep tight: exploring the relationship between sleep and attachment style across the life span	Review of longitudinal and cross-sectional studies	General and clinical samples, different age groups	30	Attachment style	High anxiety: decrease SQ, effect stronger when combined with high avoidance	undefined	PSQI, self-report, actigraphy, sleep diary
Kent de Grey R., Uchino B., Trettevik R., Cronan S., Hogan J.	2018	Social support and sleep: a meta-analysis	Meta-analysis of cross-sectional and prospective studies	Adults	61	Social suppport	Greater social support is related to improved sleep outcomes.	undefined	Undefined
Dautovich N. Schreider D., Imel J. Caitlan A., …	2018	A systematic review of the amount and timing of light in association with objective and subjective sleep outcomes in community-dwelling adults	Review of experimental and observational studies	Community dwelling adults	45	Ambient light	subjective: brighter morning light results in sleep improvements, brighter evening light in worse self-reported sleep objective: brighter morning result in shift to earlier sleep period, brighter evening light result in shift to later sleep period.	SQ, TST, SOL, SE, sleep architecture, sleep fragmentation, REM, WASO, awakenings	Self-report, PSG, Actigraphy, sleep diaries, sleep questionnaires
Richter K., Adam S., Geiss L., Peter L., Niklewski G.	2016	Two in a bed: the influence of couple sleeping and chronotypes on relationship and sleep. An overview	Review of both studies and reviews	Couples, general population	12	Social relations	Co-sleeping impacts: timing of going to bed, sleep latency, light/dark ratio and wake bouts.	undefined	Undefined
Basner M., McGuire S.	2018	WHO Environmental noise guidelines for the European Region: a systematic review on environmental noise and effects on sleep	Review of field studies	General population	74	Noise	Objective: noise levels 33-38 dB: positive association with awakenings (no difference between air/road/rail). Subjective - wind turbine: limited evidence, closer to wind turbine results in self-reported sleep disturbance. Subjective - road/air/rail: mixed outcomes, % sleep disturbed higher for railway than road	SOL, SD, awakenings, sleep architecture	Motility, actigraphy, PSG, PSQI
Zhao, J., Yin, H., Zhang, G., Li, G., Shang, B., Wang, C. and Chen, L.	2019	A meta-analysis of randomized controlled trials of laughter and humour interventions on depression, anxiety and sleep quality in adults	Review of RCT's	Adults general population	10	Psychological dispositions	Laughter and humour interventions improve sleep quality in adults	SQ	PSQI
Varma, P., Conduit, R., Junge, M., Lee, V. V. and Jackson, M. L.	2021	A Systematic Review of Sleep Associations in Parents and Children	Review of mainly cross-sectional studies	Children and their parents	30	Social relations	Most evidence for children with SD leading to poor SQ (and even insomnia in) parents. Independent of children’s age. · Association of sleep duration, sleep efficiency and night awakening between parent (esp. mother) and child	SD and insomnia	PSQI, actigraphy
Johnson, D. A., Jackson, C. L., Williams, N. J. and Alcantara, C.	2019	Are sleep patterns influenced by race/ethnicity - a marker of relative advantage or disadvantage? Evidence to date	Review	Different US minorities (American Indian, Asian, Black, Hispanic/Latino, Native Hawaiian)	undefined	Ethnicity	Racial/ethnic minorities: shorter sleep duration, less sleep quality. Minorities: less sleep complaints.	TST, SQ, sleepiness, sleep complaints	Sleep questionnaires, actigraphy
Hom, M. A., Chu, C., Rogers, M. L. and Joiner, T. E.	2020	A Meta-Analysis of the Relationship Between Sleep Problems and Loneliness	Review on cross-sectional and longitudinal studies	General population	84	Loneliness	Bidirectional relation between sleep problems and loneliness	Sleep problems, insomnia, SE, SQ	PSQI, actigraphy,self-report
Binks, H., G, E. Vincent, Gupta, C., Irwin, C. and Khalesi, S.	2020	Effects of Diet on Sleep: A Narrative Review	Systematic search and narrative review	General population	32	Diet	Tryptophan: increase TST and SE, decrease SOL and WASO. Cherries: increase TST, decrease SOL, increase SE, stronger effect for middle aged and older. Zinc: decrease SOL, increase SQ. Conclusions regarding single nutrients difficult due to number of nutrients consumed together.	SQ, TST, sleep architecture	Actigraphy, PSG, sleep diairies, PSQI, ESS, sleep questionnaires
van Kamp, I. and van den Berg, F.	2021	Health Effects Related to Wind Turbine Sound: An Update	Updated review	People living near windturbines	57	Noise	Inconsistent and insufficient evidence for effect on sleep. Possible mediator annoyance rather than sound triggered making the complaints associated rather with contextual and personal factors over sound exposure levels.	SD
Sadagheyani, Hassan Ebrahimpour and Tatari, Farin	2021	Investigating the role of social media on mental health	Review of studies on mental health, including sleep	Mainly young people only partly adults	50	Social media	Social media can result in lower sleep quality. Social media use among young people is far greater than older generations. Health information via social media: receiving incorrect information can pose even greater threat.	SQ	Undefined
Vlahoyiannis, Angelos, Giannaki, Christoforos D., Sakkas, Giorgos K., Aphamis, George, Andreou, Eleni and McKeown, Nicola	2021	A Systematic Review, Meta-Analysis and Meta-Regression on the Effects of Carbohydrates on Sleep	Meta-analysis: cross over and single group pre-post	General population	11	Diet (carbohydrates)	Carbohydrates quantity: no difference between HCI (high carbohydrates intake) and LCI (low carbohydrates intake) on TST. Pre bed meal with low glycemic load may decrease REM%, increase deep sleep, 4h pre bed high glycemic load meal decrease SOL more than 1h pre bed high glycemic meal.	TST, SE, SOL, WASO, ROL. Sleep architecture, REM, REM%	PSG, actigraphy
Böhmer, M. N., Hamers, P. C. M., Bindels, P. J. E., Oppewal, A., van Someren, E. J. W. and Festen, D. A. M.	2021	Are we still in the dark? A systematic review on personal daily light exposure, sleep-wake rhythm, and mood in healthy adults from the general population	Review of cross-sectional studies	Adults	25	Ambient light	General quality of studies is low. Five out of six studies on SQ found positive effect of light exposure on subjective SQ but results for several (objective) sleep parameters are conflicting.	SQ, sleep problems	Actigraphy, sleep diaries, Dim Light Melatonin onset, Ambulatory monitoring.
Nielsen, M. B., Harris, A., Pallesen, S. and Einarsen, S. V.	2020	Workplace bullying and sleep - A systematic review and meta-analysis of the research literature	Meta-analysis on both randomized and non-randomized samples	Adults	16	Work characteristics	Workplace bullying is significantly related to sleep problems and (smaller significance) shorter sleep duration. Quality of evidence low to moderate.	Sleep problems, TST	Karolinska Sleep Questionnaire, PSQI, Jenkins Sleep problems scale
Gupta, Charlotte C., Vincent, Grace E., Irwin, Christopher and Khalesi, Saman	2021	The Relationship Between Diet and Sleep in Older Adults: a Narrative Review	Systematic search and narrative review	Older adults (60+)	15	Diet	Mediterranean diet, milk, fish, bean, egg, cherries, vitamine D and E, may improve SQ in older adults.	TST, SQ, SE, SOL, awakenings, insomnia	Sleep questionnaire, actigraphy, ISI, PSQI
Simsir, Zeynep, Koc, Hayri, Seki, Tolga and Griffiths, Mark D.	2021	The relationship between fear of COVID-19 and mental health problems: A meta-analysis	Meta-analysis on health, including sleep outcomes	General population	33	Disaster	COVID-19: weak association with sleep problems (insomnia)	Insomnia	Undefined
He, B., Zhang, L., Zhuang, J. H., Xu, J., Li, P. and Peng, H.	2019	The effects of different meditation exercises on sleep quality in older people: a network meta-analysis	Meta-analysis of RCT's	Older adults (60+)	10	Meditational physical activity	Network meta analysis shows positive effect on SQ for,all three meditation exercises but only for elderly with sleep problems i.e. with a low baseline score.	SQ	PSQI
Frimpong, Emmanuel, Zvionow, Tehila, Mograss, Melodee and Dang-Vu, Thien Thanh	2021	The effects of evening high-intensity exercise on sleep in healthy adults: A systematic review and meta-analysis	Meta-analysis of experimental studies	Young adults (18+)	15	Physical activity	Acute evening high intensity PA does not disrupt nighttime sleep in healthy adults. Evening session 2 hrs before bedtime: positive effect on sleep, 1 hr before bedtime: negative effect	Time in Bed, SOL, WASO, TST, SE, REM, sleep architecture, ROL	PSQI, ESS, PSG, actigraphy, sleep questionnaires
Du, C., Almotawa, J., Feldpausch, C. E., Folk, S. Y. L., Parag, H. and Tucker, R. M.	2020	Effects of macronutrient intake on sleep duration and quality: A systematic review	Review	Healthy adults	19	Macronutrients	Acute manipulation of carbohydrates: unlikely to affect sleep. Protein: inconclusive. Fat: inconclusive. Long term manipulation of carbohydrates: higher carbs positive effect on REM, negative effect on non-REM. Protein: higher protein exceeding acceptable limits, detrimental effect on sleep. Fat: inconclusive. Manipulation involving energy restriction. Carbohydrates: inconclusive. Protein: higher…	TST, SOL, ROL, sleep architecture, SE, arousal index, Time in Bed, REM, SWS, WASO	PSG, EEG, actigraphy, self-report
Lever, Isabel, Dyball, Daniel, Greenberg, Neil and Stevelink, Sharon A. M.	2018	Health consequences of bullying in the healthcare workplace: A systematic review	Review on cross-sectional and longitudinal studies on health, including sleep outcomes	Health care workers	45	Work characteristics	Mixed outcome on relation bullying and sleep.	undefined	undefined
Liu, J., Wu, T., Liu, Q., Wu, S. and Chen, J. C.	2020	Air pollution exposure and adverse sleep health across the life course: A systematic review	Review on observational and clinical studies	General population	22	Air pollution	Air pollution has adverse effect on sleep. Main finding: increase in sleep disordered breathing and respiratory problems.	SQ, TST, SE, SD, SOL	PSG, actigraphy, sel-report.
Godos, J., Grosso, G., Castellano, S., Galvano, F., Caraci, F. and Ferri, R.	2021	Association between diet and sleep quality: A systematic review	Review on observational studies and clinical intervention trials	General population	29	Diet	Insufficient evidence whether dietary interventions modulate sleep quality. Certain dietary factors promising.	SQ, insomnia, SOL, REM, sleepiness, sleep pattern	PSQI, actigraphy, PSG, self-report
Kompier, M. E., Smolders, Kchj and de Kort, Y. A. W.	2020	A systematic literature review on the rationale for and effects of dynamic light scenarios	Review on field and lab studies	General population	9	Ambient light	different objectives for application of dynamic lighting (improved task quality, sleep, alertness, comfort). No final conclusion possible.	SQ, TST, sleep pattern, SOL, WASO , SE.	PSQI, sleep questionnaires, actigraphy, sleep diaries
Liebich, T., Lack, L., Hansen, K., Zajamsek, B., Lovato, N., Catcheside, P. and Micic, G.	2021	A systematic review and meta-analysis of wind turbine noise effects on sleep using validated objective and subjective sleep assessments	Meta-analysis on cross-sectional studies	General population	9	Noise	Wind turbine noise does not significantly impact objective markers of sleep,quality e.g. sol, TST, WASO and SE. but it does impact subjective sleep markers, I.e.e sleep disturbances, number of awakenings. Wind turbine noise more a psychosocial stressor than physical stressor.	SOL, TST, SE, WASO, SQ	PSG, actigraphy, self-report, ESS, PSQI, ISI, sleep diaries.
Ferguson, T., Curtis, R., Fraysse, F., Lagiseti, R., Northcott, C., Virgara, R., Watson, A. and Maher, C. A.	2021	Annual, seasonal, cultural and vacation patterns in sleep, sedentary behaviour and physical activity: a systematic review and meta-analysis	Meta-analysis on cohort studies	Healthy adults (18-65)	15	Annual, seasonal patterns	No significant effect on sleep (TST).	TST	Sleep questionnaire, sleep diairies, accelerometry, actigraphy
Cao, B., Chen, Y. and McIntyre, R. S.	2021	Comprehensive review of the current literature on impact of ambient air pollution and sleep quality	Review on cohort, cross-sectional, longitudinal and retrospective studies.	General population exposed to air pollution	15	Air pollution	Air pollution significant relation with prevalence increases of respiratory problems related to sleep (apnea, sleep disorders breathing, obstructive sleep apnea). Most studies measured only these aspects. Few included sleep quality or duration items.	SQ, TST, SD, sleep disorders, SE	PSQI, actigraphy, PSG, self-report
Atoui, S., Chevance, G., Romain, A. J., Kingsbury, C., Lachance, J. P. and Bernard, P.	2021	Daily associations between sleep and physical activity: A systematic review and meta-analysis	Meta-analysis on observational and interventional studies	Adults both healthy and clinical samples	33	Physical activity	PA and sleep show mixed outcomes (positive, negative or no effect) on TST, SOL and WASO.	TST, SE, WASO, SOL, SQ, sleep architecture, sleep fragmentation	Self-report, actigraphy, sleep diaries, questionnaires
Faris, M. A. E., Jahrami, H. A., Alhayki, F. A., Alkhawaja, N. A., Ali, A. M., Aljeeb, S. H., Abdulghani, I. H. and BaHammam, A. S.	2020	Effect of diurnal fasting on sleep during Ramadan: a systematic review and meta-analysis	Meta-analysison observational and (semi-)experimental or interventional studies	Healthy adults and teens	24	Fasting	During Ramadan TST decreased significantly (1 hr per night) moderate effect size. Influence on sleep might reflect behavioral lifestyle changes during Ramadan (beyond fasting).	TST, ESS-score	ESS, PSG, Sleep diaries, actigraphy
Xie, Y., Liu, S., Chen, X. J., Yu, H. H., Yang, Y. and Wang, W.	2021	Effects of Exercise on Sleep Quality and Insomnia in Adults: A Systematic Review and Meta-Analysis of Randomized Controlled Trials	Meta-analysis of RCT's	Adults	22	Physical activity	Regular PA improved subjective sleep quality (especially self-reported) rather than objective sleep quality.	TST, SOL, WASO, SE, SQ	Actigraphy, PSQI, ESS, ISI
Vanderlinden, J., Boen, F. and van Uffelen, J. G. Z.	2020	Effects of physical activity programs on sleep outcomes in older adults: a systematic review	Review of RCT's and pretest-posttest studies	Healthy community-dwelling older adults (60+)	14	Physical activity	Moderate intensity exercise improves sleep parameters.	TST, SOL, SD WASO, SWS, sleep architecture, SQ, SE, awakenings, sleep medication	PSQI, PSG, accelerometry,self-report
Komada, Y., Okajima, I. and Kuwata, T.	2020	The Effects of Milk and Dairy Products on Sleep: A Systematic Review	Review of RCT's , cross-over, longitudinal and cross-sectional studies	General population	14	Diet (milk and dairy products)	Well-balanced diet including milk and dairy products is effective in improving SQ, despite mixed results across studies attributable to differences in populations and methods.	SQ, SOL, REM, TST, SE, WASO	ECG, EEG, PSG, actigraphy, sleep questionnaires, observation
Patterson, C. J. and Potter, E. C.	2019	Sexual orientation and sleep difficulties: a review of research	Review	Sexual minorities	17	Sexual orientation	Sexual minorities: Decrease: TST, SQ	SQ, TST, SE, sleep satisfaction	PSQI, sleep diaries, sleep questionnaires
Dickson, G. T. and Schubert, E.	2020	Music on Prescription to Aid Sleep Quality: A Literature Review	Review	Both healthy and clinical samples, mainly elderly	6	Music	Better subjective sleep after music listening. Rate of benefit declined over time but SQ did not deteriorate by sustained music listening. Most effective for individuals with mild sleep problems.	SQ	PSQI
Cerasuolo, Mariangela, Conte, Francesca, Giganti, Fiorenza and Ficca, Gianluca	2020	Sleep changes following intensive cognitive activity	Review	Animal, human, clinical and healthy samples	85	Cognitive activity	Mixed outcomes on sleep parameters. Some studies report positive changes for WASO and arousals (decrease).	TST, SOL, sleep architecture, REM, SE, WASO, SQ	undefined
Gordon, A. M., Carrillo, B. and Barnes, C. M.	2021	Sleep and social relationships in healthy populations: A systematic review	Review	General population	207	Social relations	Social relations objective versus subjective: ambiguous outcomes. More support for subjective sleep outcomes than objective. Partner support may cost for one’s own sleep. Gender differences in relationship quality and sleep show ambiguous outcomes. Individual sleep is strongly linked to one’s own and one’s partner behavior.	undefined	undefined
Pereira, N., Naufel, M. F., Ribeiro, E. B., Tufik, S. and Hachul, H.	2020	Influence of Dietary Sources of Melatonin on Sleep Quality: A Review	Review on RCT's (placebo controlled, double-blind)	General population	8	Diet	Consumption of milk and sour cherries (sources of melatonin) may improve SQ. Other sources of high concentration of melatonin: eggs, fish, meat, milk, wheat, oats, barley, grapes, cherries, strawberries, kiwis, peppers, tomatoes, mushrooms. Night extracted milk: no effect on melatonin.	SQ, insomnia, WASO, SE, awakenings, TST, SOL, sleep architecture	PSQI, actigraphy, sleep questionnaires, observation, EEG
Etindele Sosso, F. A., Holmes, S. D. and Weinstein, A. A.	2021	Influence of socioeconomic status on objective sleep measurement: A systematic review and meta-analysis of actigraphy studies	Meta-analysis on cross-sectional, retrospective and longitudinal studies	General population	19	Socio-economic status	Lower SES: Decrease: TST, SQ. Higher SES/higher income/higher education: Decrease: SOL, Increase: SE, TST. Difficult socio-economic position: Increase: WASO	SOL, SE, TST, sleep fragmentation, SQ	Actigraphy
Brown, Lydia, Houston, Emma E., Amonoo, Hermioni L. and Bryant, Christina	2021	Is self-compassion associated with sleep quality? A meta-analysis	Meta-analysis, including grey literature	Adults (18+)	17	Self-compassion	Small significant association between self- compassion and sleep and a stronger association between self- coldness and sleep.	SQ	PSQI, sleep questionnaires, ISI
Griffin, S. C., Williams, A. B., Ravyts, S. G., Mladen, S. N. and Rybarczyk, B. D.	2020	Loneliness and sleep: A systematic review and meta-analysis	Meta-analysis of cross-sectional and longitudinal studies	General population, including clinical samples	16	Loneliness	Medium association between loneliness and sleep (problems or disturbance) but not sleep duration. Reciprocal relationship between loneliness and sleep. Association stronger for adults and males.	TST, SQ, insomnia, sleep satisfaction and sleep adequacy	Self-report
Chang, W. P. and Peng, Y. X.	2021	Meta-analysis of differences in sleep quality based on actigraphs between day and night shift workers and the moderating effect of age	Meta-analysis	Adults working night shifts	12	Work characteristics	Night shift workers showed longer SOL, greater WASO but longer TST. SE showed no difference.	SE, SOL, WASO, TST	Actigraphy
Evans, M. A., Buysse, D. J, e.a.	2021	Meta-analysis of age and actigraphy-assessed sleep characteristics across the lifespan	Meta-analysis	General population, split in two age groups (6-22 and 22+)	91	Age	With age rather changes in sleep timing rather than TST or WASO. Moderate to Large effect size between age and earlier bedtime. Small and inconsistent correlation between age and sleep efficiency and sleep duration. Large association between age and earlier wake up times.	TST, SE, sleep pattern	Actigraphy
Kline, Christopher E., Hillman, Charles H., Bloodgood Sheppard, Bonny, Tennant, Bethany, Conroy, David E., Macko, Richard F., Marquez, David X., Petruzzello, Steven J., Powell, Kenneth E. and Erickson, Kirk I.	2021	Physical activity and sleep: An updated umbrella review of the 2018 Physical Activity Guidelines Advisory Committee report	Umbrella review om systematic reviews, meta-analysis, pooled analyses of experimental of observational studies	General population, including clinical samples	34	Physical activity	Strong evidence that acute bouts of pa and regular pa both improve sleep outcomes among adults. Moderate evidence longer duration of acute sessions and regular sessions improve sleep. Effects of PA are preserved across age and sex.	TST, SQ, insomnia, sleep architecture, SE, SOL	PSQI, sleep diaries, accelerometry, PSG, self-report, sleep questionnaires
Memon, Aamir R., Gupta, Charlotte C., Crowther, Meagan E., Ferguson, Sally A., Tuckwell, Georgia A. and Vincent, Grace E.	2021	Sleep and physical activity in university students: A systematic review and meta-analysis	Meta-analysis of cross-sectional and longitudinal studies	University students	29	Physical activity	Majority of studies found no association between sleep and PA for university students. Meta-analysis showed weak association between PA and improved SQ and between PA and shorter TST.	SQ, TST	Self-report, PSQI, sleep questionnaires, accelerometry
Lancel, Marike, Stroebe, Margaret and Eisma, Maarten C.	2020	Sleep disturbances in bereavement: A systematic review	Review of wide range of study designs	Bereaved adults	85	Bereavement	Subjective measurements: different outcomes but majority showed sleep,disturbances, less sleep quality, longer sol, low SE, more WASO, shorter TST	SD	PSQI, ISI, sleep questionnaires, sleep diaries, PSG, actigraphy, EEG
Wang, W. L., Chen, K. H., Pan, Y. C., Yang, S. N. and Chan, Y. Y.	2020	The effect of yoga on sleep quality and insomnia in women with sleep problems: a systematic review and meta-analysis	Meta-analysis of RCT's	Adult women, including clinical samples	19	Meditational physical activity	Mixed outcomes but tendency towards favorable outcome of yoga compared to control group.	SQ	PSQI, ISI, PSG, actigraphy
Li, Huanjie, Chen, Juexuan, Xu, Guangzhen, Duan, Yuting, Huang, Danxuan, Tang, Chunzhi and Liu, Jihong	2020	The effect of Tai Chi for improving sleep quality: A systematic review and meta-analysis	Meta-analysis of RCT's	Adult population (clinical) with sleep complaints	20	Meditational physical activity	Tai Chi has significant positive effect on sleep quality when compared to control group with non-treatment, exercise, CBT or health education.	SQ	PSQI
Wang, F. F. and Boros, S.	2021	The effect of physical activity on sleep quality: a systematic review	Review on RCT's, observational, longitudinal, cross-sectional, pre-post and case-control studies	General population (healthy)	14	Physical activity	Moderate PA improves SQ. Vigorous PA needs more research.	SQ	PSQI, self-report, sleep questionnaires
Magnavita, N., Di Stasio, E., Capitanelli, I., Lops, E. A., Chirico, F. and Garbarino, S.	2019	Sleep Problems and Workplace Violence: A Systematic Review and Meta-Analysis	Meta-analysis on cross-sectional, retrospective case-control and prospective studies	Adults (employed)	34	Work characteristics	Workers exposed to violence all show sleep loss, less quality of sleep, longer SOL, greater WASO, insomnia. In all studies the experience of violence was related to a previous period while the sleep problems continued over time.	SQ, TST, sleep problems	PSQI, self-report, sleep questionnaires
Si, Yuhao, Wang, Cenyi, Yin, Heng, Zheng, Jinghui, Guo, Yang, Xu, Guihua and Ma, Yong	2020	Tai Chi Chuan for Subjective Sleep Quality: A Systematic Review and Meta-Analysis of Randomized Controlled Trials	Meta-analysis of RCT's	Adults (50-75)	25	Meditational physical activity	Moderate to large effect in healthy adults with significant heterogeneity in outcomes. Important moderator: geographic location. Asian significant effect, limited heterogeneity. American: non significant effect, substantial heterogeneity. Effect stronger in healthy than in clinical population.	SQ	PSQI
Clancy, F., Prestwich, A., Caperon, L., Tsipa, A. and O'Connor, D. B.	2020	The association between worry and rumination with sleep in non-clinical populations: a systematic review and meta-analysis	Meta-analysis	Adults, older adults and adolescents (limited studies)	55	Worry, rumination	Rumination and worry negative relation with TST, SQ and SOL. Strongest association with SQ, strongest for subjective measurements though still existent for objective measurement methods.	SQ, TST, SOL	Self-report, actigraphy
Park, C., Majeed, A., Gill, H., Tamura, J., Ho, R. C., Mansur, R. B., Nasri, F., Lee, Y., Rosenblat, J. D., Wong, E. and McIntyre, R. S.	2020	The Effect of Loneliness on Distinct Health Outcomes: A Comprehensive Review and Meta-Analysis	Meta-analysis, mainly on cross-sectional studies	Adults (mostly 50+)	114	Loneliness	Moderate association between loneliness and sleep. Further research necessary to determine directionality	SQ	Undefined
Shin, J. C., Parab, K. V., An, R. and Grigsby-Toussaint, D. S.	2020	Greenspace exposure and sleep: A systematic review	Review on cross-sectional and interventional studies	General population (mainly adults)	13	Greenspace	Majority of studies show positive influence of green space on sleep i.e. lower risk of short sleep or better SQ, in most cases defined as (number of days with (in)sufficient sleep).	TST, SQ, SOL, WASO, SE	Sleep questionnaire, PSQI, actigraphy, accelerometry
Chen, Z., Ye, X., Shen, Z., Chen, G., Chen, W., He, T. and Xu, X.	2020	Effect of Pilates on Sleep Quality: A Systematic Review and Meta-Analysis of Randomized Controlled Trials	Meta-analysis of RCT's	Adults	6	Meditational physical activity	Pilates has positive effect on subjective sleep quality but healthy individuals 40+ and postmenopausal women not significant.	SQ	PSQI,
							Little support for vigorous PA improving sleep quality. Moderate PA has positive effect on SQ.
